# Supplementary material for: Dietary Administration of Novel Multistrain Probiotics from Healthy Grouper Intestines Promotes the Intestinal Immune Response against NNV Infection
Source: Life (Basel). 2021 Oct 7;11(10):1053. doi: 10.3390/life11101053 (PMC8539657; doi:10.3390/life11101053)
Supplement: Supplementary file 1 [file life-11-01053-s001.zip]

Archive with 1 entries (1 files):
- life-1404900-supplementary.pdf
